# Supplementary material for: The superior growth of Kluyveromyces marxianus at very low potassium concentrations is enabled by the high-affinity potassium transporter Hak1
Source: FEMS Yeast Res. 2024 Oct 3;24:foae031. doi: 10.1093/femsyr/foae031 (PMC11484806; doi:10.1093/femsyr/foae031)
Supplement: foae031_Supplemental_Files [file foae031_supplemental_files.zip]

Archive with 7 entries (7 files):
- Figure S1.TIF
- Figure S2.TIF
- Figure S3.TIF
- Supplementary figures legends.docx
- Table S1.docx
- Table S2.docx
- Table S3.docx
